# Supplementary material for: Rho Family of Ras-Like GTPases in Early-Branching Animals
Source: Cells. 2020 Oct 13;9(10):2279. doi: 10.3390/cells9102279 (PMC7600811; doi:10.3390/cells9102279)
Supplement: Supplementary file 1 [file cells-09-02279-s001.zip]

Archive with 1 entries (1 files):
- supplementary.v1.xlsx
